# Supplementary material for: Cat Foster Program Outcomes: Behavior, Stress, and Cat–Human Interaction
Source: Animals (Basel). 2022 Aug 24;12(17):2166. doi: 10.3390/ani12172166 (PMC9454476; doi:10.3390/ani12172166)
Supplement: Supplementary file 1 [file animals-12-02166-s001.zip]

Archive with 1 entries (1 files):
- animals-1820581-supplementary-Data File.xlsx
