# Supplementary material for: Cat Foster Program Outcomes: Behavior, Stress, and Cat–Human Interaction
Source: Animals (Basel). 2022 Aug 24;12(17):2166. doi: 10.3390/ani12172166 (PMC9454476; doi:10.3390/ani12172166)
Supplement: Supplementary file 1 [file animals-12-02166-s001.zip › animals-1820581-supplementary-Data File.xlsx]

## Sheet: GroupCodes
Group Codes
AF	A Foster
IS	In Shelter
1F	1-Day Foster
7F	7-Day Foster
CL	Control
SP	Socialization Partner
Time Points
A	Time point 1, before intervention
B	Time point 2, 1-day during intervention
C	Time point 3, 1-day after intervention

## Sheet: Demographics
UCCR_AB Data Demographics									UCCR_AC Data Demographics									Feline-ality_ABData Demographics									Feline-ality_ACData Demographics										NovelRoomSociability Demographics									Shelter Comparison: All Cats
ID	Group	Breed	Color	Sex	Spayed/Neutered?	Age (Yrs)	Age (Mnth)		ID	Group	Breed	Color	Sex	Spayed/Neutered?	Age (Yrs)	Age (Mnth)		ID	Group	Breed	Color	Sex	Spayed/Neutered?	Age (Yrs)	Age (Mnth)		ID	Shelter	Group	Breed	Color	Sex	Spayed/Neutered?	Age (Yrs)	Age (Mnth)		ID	Group	Breed	Color	Sex	Spayed/Neutered?	Age (Yrs)	Age (Mnth)		ID	Shelter	Group	Breed
1	1F	DSH	Black/Brown Tabby	M	Yes	6	0		1	1F	DSH	Black/Brown Tabby	M	Yes	6	0		1	1F	DSH	Black/Brown Tabby	M	Yes	6	0		1	WHS	1F	DSH	Black/Brown Tabby	M	Yes	6	0		2	SP	DMH	Black/White	F	Yes	1	0		1	1	1F	DSH
2	SP	DMH	Black/White	F	Yes	1	0		2	SP	DMH	Black/White	F	Yes	1	0		2	SP	DMH	Black/White	F	Yes	1	0		2	WHS	SP	DMH	Black/White	F	Yes	1	0		3	SP	DSH	Black/White	F	Yes	3	0		2	1	SP	DMH
3	SP	DSH	Black/White	F	Yes	3	0		3	SP	DSH	Black/White	F	Yes	3	0		3	SP	DSH	Black/White	F	Yes	3	0		3	WHS	SP	DSH	Black/White	F	Yes	3	0		4	1F	DSH	Gray	M	Yes	4	0		3	1	SP	DSH
4	1F	DSH	Gray	M	Yes	4	0		6	SP	DSH	White/Gray	F	Yes	5	0		4	1F	DSH	Gray	M	Yes	4	0		4	WHS	1F	DSH	Gray	M	Yes	4	0		6	SP	DSH	White/Gray	F	Yes	5	0		4	1	1F	DSH
6	SP	DSH	White/Gray	F	Yes	5	0		8	SP	DSH	Tabby	F	Yes	2	0		6	SP	DSH	White/Gray	F	Yes	5	0		6	WHS	SP	DSH	White/Gray	F	Yes	5	0		8	SP	DSH	Tabby	F	Yes	2	0		5	1	7F	Maine Coon
8	SP	DSH	Tabby	F	Yes	2	0		9	CL	DSH	Gray/White	F	Yes	13	0		8	SP	DSH	Tabby	F	Yes	2	0		8	WHS	SP	DSH	Tabby	F	Yes	2	0		10	CL	DMH	Brown Tabby	F	Yes	4	0		6	1	SP	DSH
9	CL	DSH	Gray/White	F	Yes	13	0		10	CL	DMH	Brown Tabby	F	Yes	4	0		9	CL	DSH	Gray/White	F	Yes	13	0		10	WHS	CL	DMH	Brown Tabby	F	Yes	4	0		12	SP	DSH	Gray/Black	F	Yes	2	0		7	1	CL	Siamese Mix
10	CL	DMH	Brown Tabby	F	Yes	4	0		12	SP	DSH	Gray/Black	F	Yes	2	0		10	CL	DMH	Brown Tabby	F	Yes	4	0		12	WHS	SP	DSH	Gray/Black	F	Yes	2	0		13	1F	DSH	Dilute Torti	F	Yes	4	0		8	1	SP	DSH
12	SP	DSH	Gray/Black	F	Yes	2	0		14	SP	DSH	Black/White	M	Yes	3	0		12	SP	DSH	Gray/Black	F	Yes	2	0		13	WHS	1F	DSH	Dilute Torti	F	Yes	4	0		14	SP	DSH	Black/White	M	Yes	3	0		9	1	CL	DSH
13	1F	DSH	Dilute Torti	F	Yes	4	0		15	CL	DSH	Dilute Torti	F	Yes	14	0		13	1F	DSH	Dilute Torti	F	Yes	4	0		14	WHS	SP	DSH	Black/White	M	Yes	3	0		15	CL	DSH	Dilute Torti	F	Yes	14	0		10	1	CL	DMH
14	SP	DSH	Black/White	M	Yes	3	0		16	CL	DSH	Black/White	M	Yes	1	1		14	SP	DSH	Black/White	M	Yes	3	0		15	WHS	CL	DSH	Dilute Torti	F	Yes	14	0		16	CL	DSH	Black/White	M	Yes	1	1		11	1	CL	DSH
15	CL	DSH	Dilute Torti	F	Yes	14	0		17	CL	DSH	Solid White	M	Yes	3	3		15	CL	DSH	Dilute Torti	F	Yes	14	0		16	WHS	CL	DSH	Black/White	M	Yes	1	1		17	CL	DSH	Solid White	M	Yes	3	3		12	1	SP	DSH
16	CL	DSH	Black/White	M	Yes	1	1		18	7F	DSH	Black	F	Yes	5	0		16	CL	DSH	Black/White	M	Yes	1	1		17	WHS	CL	DSH	Solid White	M	Yes	3	3		18	7F	DSH	Black	F	Yes	5	0		13	1	1F	DSH
17	CL	DSH	Solid White	M	Yes	3	3		20	1F	DMH	Gray	M	Yes	5	0		17	CL	DSH	Solid White	M	Yes	3	3		18	WHS	7F	DSH	Black	F	Yes	5	0		20	1F	DMH	Gray	M	Yes	5	0		14	1	SP	DSH
18	7F	DSH	Black	F	Yes	5	0		21	7F	DMH	Buff/Cream	M	Yes	10	0		18	7F	DSH	Black	F	Yes	5	0		20	WHS	1F	DMH	Gray	M	Yes	5	0		21	7F	DMH	Buff/Cream	M	Yes	10	0		15	1	CL	DSH
20	1F	DMH	Gray	M	Yes	5	0		24	7F	DMH	Black	F	Yes	3	7		20	1F	DMH	Gray	M	Yes	5	0		22	WHS	SP	DSH	Black	F	Yes	2	0		25	7F	DSH	Dilute Torti	F	Yes	10	11		16	1	CL	DSH
21	7F	DMH	Buff/Cream	M	Yes	10	0		26	CL	DSH	Black/White	M	Yes	6	0		21	7F	DMH	Buff/Cream	M	Yes	10	0		24	WHS	7F	DMH	Black	F	Yes	3	7		26	CL	DSH	Black/White	M	Yes	6	0		17	1	CL	DSH
22	SP	DSH	Black	F	Yes	2	0		27	1F	DSH	Gray/White	M	Yes	6	4		22	SP	DSH	Black	F	Yes	2	0		25	WHS	7F	DSH	Dilute Torti	F	Yes	10	11		27	1F	DSH	Gray/White	M	Yes	6	4		18	1	7F	DSH
24	7F	DMH	Black	F	Yes	3	7		28	CL	DSH	Orange/White	F	Yes	5	0		24	7F	DMH	Black	F	Yes	3	7		26	WHS	CL	DSH	Black/White	M	Yes	6	0		29	1F	DSH	Tabby	M	Yes	4	0		19	1	SP	DSH
25	7F	DSH	Dilute Torti	F	Yes	10	11		29	1F	DSH	Tabby	M	Yes	4	0		26	CL	DSH	Black/White	M	Yes	6	0		27	WHS	1F	DSH	Gray/White	M	Yes	6	4		30	CL	DMH	Black/White	M	Yes	5	1		20	1	1F	DMH
26	CL	DSH	Black/White	M	Yes	6	0		30	CL	DMH	Black/White	M	Yes	5	1		27	1F	DSH	Gray/White	M	Yes	6	4		28	WHS	CL	DSH	Orange/White	F	Yes	5	0		34	SP	DSH	Brown Tabby	M	Yes	3	0		21	1	7F	DMH
27	1F	DSH	Gray/White	M	Yes	6	4		33	CL	DSH	Tabby	F	Yes	6	0		28	CL	DSH	Orange/White	F	Yes	5	0		29	WHS	1F	DSH	Tabby	M	Yes	4	0		39	1F	DSH	Black	F	Yes	1	0		22	1	SP	DSH
28	CL	DSH	Orange/White	F	Yes	5	0		34	SP	DSH	Brown Tabby	M	Yes	3	0		29	1F	DSH	Tabby	M	Yes	4	0		30	WHS	CL	DMH	Black/White	M	Yes	5	1		45	7F	DSH	Tabby	F	Yes	2	0		24	1	7F	DMH
29	1F	DSH	Tabby	M	Yes	4	0		35	CL	DSH	Black	F	Yes	6	0		30	CL	DMH	Black/White	M	Yes	5	1		31	SH	SP	DSH	Gray/Black Tabby	M	Yes	7	0		47	SP	DSH	Tabby	M	Yes	8	0		25	1	7F	DSH
30	CL	DMH	Black/White	M	Yes	5	1		38	CL	DMH	White/Black	M	Yes	4	2		31	SP	DSH	Gray/Black Tabby	M	Yes	7	0		32	SH	CL	DSH	Black	F	Yes	7	0		48	7F	DSH	Mahogany	F	Yes	2	0		26	1	CL	DSH
31	SP	DSH	Gray/Black Tabby	M	Yes	7	0		39	1F	DSH	Black	F	Yes	1	0		32	CL	DSH	Black	F	Yes	7	0		33	SH	CL	DSH	Tabby	F	Yes	6	0		52	7F	DSH	Black	F	Yes	4	0		27	1	1F	DSH
32	CL	DSH	Black	F	Yes	7	0		42	7F	DSH	Brown/Black	F	Yes	5	0		33	CL	DSH	Tabby	F	Yes	6	0		34	SH	SP	DSH	Brown Tabby	M	Yes	3	0		54	1F	DSH	Grey Bengal/Mix	F	Yes	4	3		28	1	CL	DSH
33	CL	DSH	Tabby	F	Yes	6	0		43	SP	DSH	Black/White	F	Yes	4	0		34	SP	DSH	Brown Tabby	M	Yes	3	0		35	SH	CL	DSH	Black	F	Yes	6	0		55	7F	DSH	Calico Tabby	F	Yes	10	0		29	1	1F	DSH
34	SP	DSH	Brown Tabby	M	Yes	3	0		45	7F	DSH	Tabby	F	Yes	2	0		35	CL	DSH	Black	F	Yes	6	0		38	WHS	CL	DMH	White/Black	M	Yes	4	2		56	1F	DSH	Black	F	Yes	5	1		30	1	CL	DMH
35	CL	DSH	Black	F	Yes	6	0		46	CL	DSH	Dilute Torti	F	Yes	6	0		36	SP	Scottish Fold	Orange/White	M	Yes	11	0		39	SH	1F	DSH	Black	F	Yes	1	0		57	SP	DMH	Black	F	Yes	4	0		31	2	SP	DSH
36	SP	Scottish Fold	Orange/White	M	Yes	11	0		47	SP	DSH	Tabby	M	Yes	8	0		37	CL	DSH	White/Orange	M	Yes	3	0		41	SH	1F	DSH	Black/White	F	Yes	5	0		58	7F	DSH	Black	F	Yes	2	0		32	2	CL	DSH
37	CL	DSH	White/Orange	M	Yes	3	0		48	7F	DSH	Mahogany	F	Yes	2	0		38	CL	DMH	White/Black	M	Yes	4	2		42	SH	7F	DSH	Brown/Black	F	Yes	5	0		61	7F	DLH	Yellow	M	Yes	6	0		33	2	CL	DSH
38	CL	DMH	White/Black	M	Yes	4	2		49	SP	DSH	Brown	F	Yes	2	0		39	1F	DSH	Black	F	Yes	1	0		43	SH	SP	DSH	Black/White	F	Yes	4	0		64	SP	DSH	White/Gray	F	Yes	4	6		34	2	SP	DSH
39	1F	DSH	Black	F	Yes	1	0		52	7F	DSH	Black	F	Yes	4	0		41	1F	DSH	Black/White	F	Yes	5	0		45	SH	7F	DSH	Tabby	F	Yes	2	0		65	7F	DSH	Black	M	Yes	5	0		35	2	CL	DSH
41	1F	DSH	Black/White	F	Yes	5	0		53	CL	DLH	Black	F	Yes	1	6		42	7F	DSH	Brown/Black	F	Yes	5	0		46	SH	CL	DSH	Dilute Torti	F	Yes	6	0		70	1F	DSH	Black	M	Yes	1+	0		36	1	SP	Scottish Fold
42	7F	DSH	Brown/Black	F	Yes	5	0		54	1F	DSH	Grey Bengal/Mix	F	Yes	4	3		43	SP	DSH	Black/White	F	Yes	4	0		47	SH	SP	DSH	Tabby	M	Yes	8	0		73	C	DSH	Black	F	Yes	4	1		37	1	CL	DSH
43	SP	DSH	Black/White	F	Yes	4	0		56	1F	DSH	Black	F	Yes	5	1		45	7F	DSH	Tabby	F	Yes	2	0		48	SH	7F	DSH	Mahogany	F	Yes	2	0		76	7F	DSH	Black	F	Yes	2	1		38	1	CL	DMH
45	7F	DSH	Tabby	F	Yes	2	0		57	SP	DMH	Black	F	Yes	4	0		46	CL	DSH	Dilute Torti	F	Yes	6	0		49	SH	SP	DSH	Brown	F	Yes	2	0		78	1F	DLH	White/Black	M	Yes	12	1		39	2	1F	DSH
46	CL	DSH	Dilute Torti	F	Yes	6	0		58	7F	DSH	Black	F	Yes	2	0		47	SP	DSH	Tabby	M	Yes	8	0		52	SH	7F	DSH	Black	F	Yes	4	0											41	2	1F	DSH
47	SP	DSH	Tabby	M	Yes	8	0		59	SP	DLH	Black	F	Yes	4	2		48	7F	DSH	Mahogany	F	Yes	2	0		53	SH	CL	DLH	Black	F	Yes	1	6											42	2	7F	DSH
48	7F	DSH	Mahogany	F	Yes	2	0		61	7F	DLH	Yellow	M	Yes	6	0		49	SP	DSH	Brown	F	Yes	2	0		54	SH	1F	DSH	Grey Bengal/Mix	F	Yes	4	3											43	2	SP	DSH
49	SP	DSH	Brown	F	Yes	2	0		63	1F	DSH	Tabby/White	F	Yes	1	6		50	SP	DSH	Torti	F	Yes	12	5		56	WHS	1F	DSH	Black	F	Yes	5	1											45	2	7F	DSH
50	SP	DSH	Torti	F	Yes	12	5		64	SP	DSH	White/Gray	F	Yes	4	6		52	7F	DSH	Black	F	Yes	4	0		57	SH	SP	DMH	Black	F	Yes	4	0											46	2	CL	DSH
52	7F	DSH	Black	F	Yes	4	0		65	7F	DSH	Black	M	Yes	5	0		53	CL	DLH	Black	F	Yes	1	6		58	SH	7F	DSH	Black	F	Yes	2	0											47	2	SP	DSH
53	CL	DLH	Black	F	Yes	1	6		69	1F	DSH	White/Gray	F	Yes	2	0		54	1F	DSH	Grey Bengal/Mix	F	Yes	4	3		59	SH	SP	DLH	Black	F	Yes	4	2											48	2	7F	DSH
54	1F	DSH	Grey Bengal/Mix	F	Yes	4	3		70	1F	DSH	Black	M	Yes	1+	0		56	1F	DSH	Black	F	Yes	5	1		61	SH	7F	DLH	Yellow	M	Yes	6	0											49	2	SP	DSH
55	7F	DSH	Calico Tabby	F	Yes	10	0		73	C	DSH	Black	F	Yes	4	1		57	SP	DMH	Black	F	Yes	4	0		63	SH	1F	DSH	Tabby/White	F	Yes	1	6											50	1	SP	DSH
56	1F	DSH	Black	F	Yes	5	1		76	7F	DSH	Black	F	Yes	2	1		58	7F	DSH	Black	F	Yes	2	0		64	SH	SP	DSH	White/Gray	F	Yes	4	6											51	2	CL	DSH
57	SP	DMH	Black	F	Yes	4	0		78	1F	DLH	White/Black	M	Yes	12	1		61	7F	DLH	Yellow	M	Yes	6	0		66	SH	1F	DSH	Black and white	F	Yes	2	0											52	2	7F	DSH
58	7F	DSH	Black	F	Yes	2	0											62	SP	DSH	Gray/White	F	Yes	3	0		69	SH	1F	DSH	White/Gray	F	Yes	2	0											53	2	CL	DLH
59	SP	DLH	Black	F	Yes	4	2											63	1F	DSH	Tabby/White	F	Yes	1	6		70	SH	1F	DSH	Black	M	Yes	1+	0											54	2	1F	DSH
61	7F	DLH	Yellow	M	Yes	6	0											65	7F	DSH	Black	M	Yes	5	0		73	SH	C	DSH	Black	F	Yes	4	1											55	1	7F	DSH
63	1F	DSH	Tabby/White	F	Yes	1	6											66	1F	DSH	Black and white	F	Yes	2	0		76	SH	7F	DSH	Black	F	Yes	2	1											56	1	1F	DSH
65	7F	DSH	Black	M	Yes	5	0											68	7F	DSH	Black/White	M	Yes	6	0		78	SH	1F	DLH	White/Black	M	Yes	12	1											57	2	SP	DMH
66	1F	DSH	Black and white	F	Yes	2	0											69	1F	DSH	White/Gray	F	Yes	2	0																					58	2	7F	DSH
68	7F	DSH	Black/White	M	Yes	6	0											70	1F	DSH	Black	M	Yes	1+	0																					59	2	SP	DLH
69	1F	DSH	White/Gray	F	Yes	2	0											73	C	DSH	Black	F	Yes	4	1																					60	2	1F	DSH
70	1F	DSH	Black	M	Yes	1+	0											76	7F	DSH	Black	F	Yes	2	1																					61	2	7F	DLH
73	C	DSH	Black	F	Yes	4	1											78	1F	DLH	White/Black	M	Yes	12	1																					62	2	SP	DSH
76	7F	DSH	Black	F	Yes	2	1																																							63	2	1F	DSH
78	1F	DLH	White/Black	M	Yes	12	1																																							64	2	SP	DSH
																																														65	2	7F	DSH
																																														66	2	1F	DSH
																																														67	2	1F	DMH
																																														68	2	7F	DSH
																																														69	2	1F	DSH
																																														70	2	1F	DSH
																																														72	2	7F	DSH
																																														73	2	CL	DSH
																																														76	2	7F	DSH
																																														77	2	7F	DSH
																																														78	2	1F	DLH
																																														79	1	1F	DSH
[truncated: 5 more columns]

## Sheet: UCCR_ABData
UCCR Data for Cats with Data at Both A & B
ID	Group1	Group2	UCCR A	UCCR B	B-A Score		Urinary Codes
1	AF	1F	1.11506e-06	DNU			DNU	Did Not Urinate in Box
4	AF	1F	1.3569e-05	DNU			NS	Urinated but sample missing (e.g., thrown out by staff or foster).
13	AF	1F	6.5602e-06	1.1159e-05	4.5988e-06		RU	Urinated but ratio unreportable due to low cortisol result
20	AF	1F	4.0467e-06	1.0042e-05	5.9953e-06
27	AF	1F	1.2489e-05	DNU				B-A Negative Score = Decrease in UCCR
29	AF	1F	1.8855e-06	5.1629e-06	3.2774e-06			B-A Positive Score = Increase in UCCR
39	AF	1F	1.9e-06	2.2836e-06	3.836e-07
41	AF	1F	1.02e-05	DNU
54	AF	1F	7.2e-06	DNU
56	AF	1F	3.8e-06	RU
63	AF	1F	1.9e-06	NS
66	AF	1F	7.9e-06	DNU
69	AF	1F	4.8e-06	6.4e-06	1.6e-06
70	AF	1F	4.3e-06	6.9e-06	2.6e-06
78	AF	1F	RU	5.99e-05
18	AF	7F	5.06812e-06	3.29807e-06	-1.77006e-06
21	AF	7F	RU	RU
24	AF	7F	3.82748e-05	2.13671e-05	-1.69077e-05
25	AF	7F	NS	6.29586e-06
42	AF	7F	4.9818e-06	DNU
45	AF	7F	7.6e-06	DNU
48	AF	7F	RU	RU
52	AF	7F	5.2e-06	NS
55	AF	7F	2.5e-06	1.9e-06	-6e-07
58	AF	7F	2.1e-06	3.3e-06	1.2e-06
61	AF	7F	4.6e-06	DNU
65	AF	7F	3e-06	NS
68	AF	7F	4.8e-06	1.29e-05	8.1e-06
76	AF	7F	4.8e-06	DNU
73	IS	C	6.7e-06	5.9e-06	-8e-07
9	IS	C	1.30397e-05	1.42717e-05	1.23207e-06
10	IS	C	1.21799e-05	6.29294e-06	-5.88696e-06
15	IS	C	RU	5.87197e-06
16	IS	C	3.7e-06	NS
17	IS	C	2.9e-06	NS
26	IS	C	3.17193e-06	2.30422e-06	-8.67705e-07
28	IS	C	3.1e-06	3.6e-06	5e-07
30	IS	C	3.27933e-06	3.8203e-06	5.40969e-07
32	IS	C	3.3e-06	DNU
33	IS	C	9.03829e-06	7.53184e-06	-1.50645e-06
35	IS	C	1.7e-06	DNU
37	IS	C	4.48983e-06	6.7348e-06	2.24497e-06
38	IS	C	5.15913e-06	4.26542e-06	-8.93707e-07
46	IS	C	3.8e-06	3.2e-06	-6e-07
53	IS	C	3.8e-06	2.9e-06	-9e-07
2	IS	SP	1.05302e-05	2.94005e-06	-7.59019e-06
3	IS	SP	4.71271e-06	4.75804e-06	4.53281e-08
6	IS	SP	6.98037e-06	5.00684e-06	-1.97352e-06
8	IS	SP	4.9e-06	DNU
12	IS	SP	4.43997e-06	4.88574e-06	4.4577e-07
14	IS	SP	1.24029e-05	7.19394e-06	-5.20892e-06
22	IS	SP	1.25605e-05	QS
31	IS	SP	3.8e-06	4e-06	2e-07
34	IS	SP	2.8826e-06	3.43739e-06	5.54792e-07
36	IS	SP	1.75474e-05	1.1959e-05	-5.58836e-06
43	IS	SP	8.26164e-06	1.93913e-06	-6.32251e-06
47	IS	SP	3e-06	3.8e-06	8e-07
49	IS	SP	6.4e-06	6.6e-06	2e-07
50	IS	SP	8.1e-06	9.5e-06	1.4e-06
57	IS	SP	6.1e-06	5.9e-06	-2e-07
59	IS	SP	3.1e-06	3.4e-06	3e-07

## Sheet: UCCR_ACData
UCCR Data for Cats with Data at Both A & C
ID	Group1	Group2	UCCR A	UCCR C	C-A Score		Urinary Codes
1	AF	1F	1.11506e-06	3.5664e-06	2.45134e-06		DNU	Did Not Urinate in Box
20	AF	1F	4.0467e-06	8.8533e-06	4.8066e-06		NS	Urinated but sample missing (e.g., thrown out by staff or foster).
27	AF	1F	1.2489e-05	9.9328e-06	-2.5562e-06		RU	Urinated but ratio unreportable due to low cortisol result
29	AF	1F	1.8855e-06	8.4467e-06	6.5612e-06
39	AF	1F	1.9e-06	1.5e-06	-4e-07			C-A Negative Score = Decrease in UCCR
54	AF	1F	7.2e-06	4.2e-06	-3e-06			C-A Positive Score = Increase in UCCR
56	AF	1F	3.8e-06	7.2e-06	3.4e-06
63	AF	1F	1.9e-06	2.2e-06	3e-07
69	AF	1F	4.8e-06	1.13e-05	6.5e-06
70	AF	1F	4.3e-06	4.6e-06	3e-07
78	AF	1F	RU	1.27e-05
18	AF	7F	5.06812e-06	2.21593e-06	-2.85219e-06
21	AF	7F	RU	RU
24	AF	7F	3.82748e-05	4.09044e-06	-3.41844e-05
42	AF	7F	4.9818e-06	1.0947e-05	5.9652e-06
45	AF	7F	7.6e-06	7.1e-06	-5e-07
48	AF	7F	RU	3.2e-06
52	AF	7F	5.2e-06	3.4e-06	-1.8e-06
58	AF	7F	2.1e-06	2.9e-06	8e-07
61	AF	7F	4.6e-06	2.3e-06	-2.3e-06
65	AF	7F	3e-06	6.4e-06	3.4e-06
76	AF	7F	4.8e-06	1.12e-05	6.4e-06
73	IS	C	6.7e-06	5.9e-06	-8e-07
9	IS	C	1.30397e-05	4.94195e-06	-8.09771e-06
10	IS	C	1.21799e-05	6.21413e-06	-5.96577e-06
15	IS	C	RU	RU
16	IS	C	3.7e-06	3e-06	-7e-07
17	IS	C	2.9e-06	NS
26	IS	C	3.17193e-06	6.35095e-06	3.17903e-06
28	IS	C	3.1e-06	2e-06	-1.1e-06
30	IS	C	3.27933e-06	3.63169e-06	3.52365e-07
33	IS	C	9.03829e-06	8.22572e-06	-8.12565e-07
35	IS	C	1.7e-06	DNU
38	IS	C	5.15913e-06	NS
46	IS	C	3.8e-06	4.3e-06	5e-07
53	IS	C	3.8e-06	RU
2	IS	SP	1.05302e-05	3.12763e-06	-7.4026e-06
3	IS	SP	4.71271e-06	3.8558e-06	-8.56915e-07
6	IS	SP	6.98037e-06	5.93401e-06	-1.04636e-06
8	IS	SP	4.9e-06	DNU
12	IS	SP	4.43997e-06	5.99119e-06	1.55122e-06
14	IS	SP	1.24029e-05	2.30558e-06	-1.00973e-05
34	IS	SP	2.8826e-06	2.61727e-06	-2.65333e-07
43	IS	SP	8.26164e-06	5.72635e-06	-2.53529e-06
47	IS	SP	3e-06	2.6e-06	-4e-07
49	IS	SP	6.4e-06	8.6e-06	2.2e-06
57	IS	SP	6.1e-06	3.7e-06	-2.4e-06
59	IS	SP	3.1e-06	6.5e-06	3.4e-06
64	IS	SP	2.6e-06	4.2e-06	1.6e-06

## Sheet: Feline-ality_ABData
Feline-ality Test for Cats with Data at Both A & B
ID	Group1	Group2	Feline-ality Type A	Feline-ality A Social Score	Feline-ality Type B	Feline-ality B Social Score	B-A Social Score		Gregarious (Extremely Social) Types
1	AF	1F	Sidekick	14	Personal Assistant	22	8		Love Bug
4	AF	1F	Secret Admirer	13	The Executive	5	-8		Personal Assistant
13	AF	1F	Sidekick	19	Secret Admirer	12.5	-6.5		Leader of the Band
20	AF	1F	Leader of the band	26	Leader of the band	32.5	6.5
27	AF	1F	Sidekick	11	Leader of the band	31	20		B-A Negative Score = Decrease in Social Behavior
29	AF	1F	The Executive	9	Personal Assistant	28	19		B-A Positive Score = Increase in Social Behavior
39	AF	1F	Leader of the band	30.5	Sidekick	16	-14.5
41	AF	1F	Personal Assistant	21	Sidekick	20.5	-0.5
54	AF	1F	Sidekick	15	Secret Admirer	17	2
56	AF	1F	Private Investigator	7	AGG/Fear	NA	NA
63	AF	1F	Sidekick	16	Sidekick	19.5	3.5
66	AF	1F	AGG/Fear	NA	Sidekick	19	NA
69	AF	1F	Leader of the band	21	Personal Assistant	22	1
70	AF	1F	Secret Admirer	11	Private Investigator	7	-4
78	AF	1F	Secret Admirer	13	Private Investigator	9	-4
18	AF	7F	Personal Assistant	25	Leader of the band	31	6
21	AF	7F	Sidekick	18	Leader of the band	23.5	5.5
24	AF	7F	Sidekick	18	Private Investigator	8	-10
42	AF	7F	The Executive	3	Leader of the band	20.5	17.5
45	AF	7F	Personal Assistant	23	Leader of the band	24.5	1.5
48	AF	7F	Private Investigator	9	Party Animal	17	8
52	AF	7F	Sidekick	13	Sidekick	19	6
58	AF	7F	Personal Assistant	25	Leader of the Band	30.5	5.5
61	AF	7F	Personal Assistant	23	Sidekick	16	-7
65	AF	7F	Sidekick	20	Leader of the band	28	8
68	AF	7F	Private Investigator	3	Private Investigator	5	2
76	AF	7F	Personal Assistant	23	Personal Assistant	27	4
9	IS	Control	AGG/Fear	NA	AGG/Fear	NA	NA
10	IS	Control	Sidekick	18	Leader of the band	24	6
15	IS	Control	Secret Admirer	12	Sidekick	14	2
16	IS	Control	Leader of the band	24	Sidekick	18	-6
17	IS	Control	The Executive	8	Sidekick	18	10
26	IS	Control	Sidekick	13	Sidekick	15	2
28	IS	Control	AGG/Fear	NA	AGG/Fear	NA	NA
30	IS	Control	Leader of the band	21	Leader of the band	23	2
32	IS	Control	The Executive	5	Secret Admirer	12	7
33	IS	Control	AGG/Fear	NA	AGG/Fear	NA	NA
35	IS	Control	Private Investigator	3	AGG/Fear	NA	NA
37	IS	Control	Sidekick	16	Personal Assistant	22	6
38	IS	Control	Private Investigator	2	Private Investigator	8	6
46	IS	Control	Private Investigator	10	Sidekick	17	7
53	IS	Control	Sidekick	20	Leader of the band	22	2
73	IS	Control	Private Investigator	10	Sidekick	12	2
2	IS	SP	Private Investigator	5	Sidekick	19	14
3	IS	SP	Sidekick	18	Personal Assistant	21	3
6	IS	SP	Sidekick	12	Personal Assistant	22	10
8	IS	SP	Secret admirer	14	Sidekick	18	4
12	IS	SP	Leader of the band	22	Sidekick	19	-3
14	IS	SP	Sidekick	15	Sidekick	16	1
22	IS	SP	Sidekick	17.5	Sidekick	16	-1.5
31	IS	SP	AGG/Fear	NA	AGG/Fear	NA	NA
34	IS	SP	Private Investigator	5	Personal Assistant	25	20
36	IS	SP	AGG/Fear	NA	AGG/Fear	NA	NA
43	IS	SP	AGG/Fear	NA	AGG/Fear	NA	NA
47	IS	SP	Private Investigator	2	Leader of the band	26	24
49	IS	SP	Secret Admirer	13	Private Investigator	5	-8
50	IS	SP	Sidekick	15	Sidekick	16	1
57	IS	SP	Secret Admirer	12	Sidekick	18	6
62	IS	SP	Sidekick	15	Personal Assistant	25	10

## Sheet: Feline-ality_ACData
		Feline-ality Test for Cats with Data at Both A & C
ID	Group1	Group2	Feline-ality A	Feline-ality A Score Soc	Feline-ality C	Feline-ality C Score Soc	C-A Social Score		Gregarious (Extremely Social) Types
1	AF	1F	Sidekick	14	Personal Assistant	23	9		Love Bug
4	AF	1F	Secret Admirer	13	Sidekick	11	-2		Personal Assistant
13	AF	1F	Sidekick	19	Secret Admirer	11	-8		Leader of the Band
20	AF	1F	Leader of the band	26	Secret Admirer	13	-13
27	AF	1F	Sidekick	11	Sidekick	19	8		C-A Negative Score = Decrease in Social Behavior
29	AF	1F	The Executive	9	Private Investigator	5	-4		C-A Positive Score = Increase in Social Behavior
39	AF	1F	Leader of the band	30.5	Leader of the band	24	-6.5
41	AF	1F	Personal Assistant	21	AGG/Fear	NA	NA
54	AF	1F	Sidekick	15	Personal Assistant	21	6
56	AF	1F	Private Investigator	7	AGG/Fear	NA	NA
63	AF	1F	Sidekick	16	Personal Assistant	25	9
66	AF	1F	AGG/Fear	NA	Sidekick	17	NA
69	AF	1F	Leader of the band	21	Personal Assistant	24.5	3.5
70	AF	1F	Secret Admirer	11	Personal Assistant	27	16
78	AF	1F	Secret Admirer	13	Sidekick	17	4
18	AF	7F	Personal Assistant	25	Sidekick	17	-8
24	AF	7F	Sidekick	18	AGG/Fear	NA	NA
25	AF	7F	Secret Admirer	11	Secret Admirer	14	3
42	AF	7F	The Executive	3	AGG/Fear	NA	NA
45	AF	7F	Personal Assistant	23	Sidekick	15	-8
48	AF	7F	Private Investigator	9	Sidekick	15	6
52	AF	7F	Sidekick	13	Leader of the band	22	9
58	AF	7F	Personal Assistant	25	Sidekick	18	-7
61	AF	7F	Personal Assistant	23	Personal Assistant	22.5	-0.5
76	AF	7F	Personal Assistant	23	Leader of the band	25	2
10	IS	Control	Sidekick	18	Sidekick	17	-1
15	IS	Control	Secret Admirer	12	Sidekick	14	2
16	IS	Control	Leader of the band	24	Leader of the band	25	1
17	IS	Control	The Executive	8	Sidekick	17	9
26	IS	Control	Sidekick	13	Party Animal	19	6
28	IS	Control	AGG/Fear	NA	AGG/Fear	NA	NA
30	IS	Control	Leader of the band	21	Personal Assistant	23	2
32	IS	Control	The Executive	5	Private Investigator	5	0
33	IS	Control	AGG/Fear	NA	AGG/Fear	NA	NA
35	IS	Control	Private Investigator	3	AGG/Fear	NA	NA
38	IS	Control	Private Investigator	2	AGG/Fear	NA	NA
46	IS	Control	Private Investigator	10	AGG/Fear	NA	NA
53	IS	Control	Sidekick	20	Sidekick	16	-4
73	IS	Control	Private Investigator	10	Sidekick	12	2
2	IS	SP	Private Investigator	5	Private Investigator	10	5
3	IS	SP	Sidekick	18	Personal Assistant	22	4
6	IS	SP	Sidekick	12	Personal Assistant	21	9
8	IS	SP	Secret admirer	14	Sidekick	20	6
12	IS	SP	Leader of the band	22	Sidekick	19	-3
14	IS	SP	Sidekick	15	Sidekick	16	1
22	IS	SP	Sidekick	17.5	AGG/Fear	NA	NA
31	IS	SP	AGG/Fear	NA	AGG/Fear	NA	NA
34	IS	SP	Private Investigator	5	Private Investigator	10	5
43	IS	SP	AGG/Fear	NA	AGG/Fear	NA	NA
47	IS	SP	Private Investigator	2	Party Animal	19	17
49	IS	SP	Secret Admirer	13	AGG/Fear	NA	NA
57	IS	SP	Secret Admirer	12	Secret Admirer	16	4
59	IS	SP	Fear/AGG	NA	AGG/Fear	NA	NA
64	IS	SP	Private Investigator	3	Sidekick	15	12

## Sheet: NovelRoomSocibility_Data
Novel Room Sociability Test, Proximity to Unfamiliar: Proportion of Time
ID	Group	Group	Proximity A	Proximity C
4	AF	1F	0.367	0.117
13	AF	1F	0.067	0.1
20	AF	1F	0.2	0.1
27	AF	1F	0.217	0.117
29	AF	1F	0	0
39	AF	1F	0.767	0.933
54	AF	1F	0.18	0.1
56	AF	1F	0	0
70	AF	1F	0	0
78	AF	1F	0	0.133
18	AF	7F	0.75	0.583
21	AF	7F	0	0.083
25	AF	7F	0	0
45	AF	7F	0.33	0.8
48	AF	7F	0.117	0.1
52	AF	7F	0.23	0.87
55	AF	7F	0.1	0.85
58	AF	7F	0.217	0
61	AF	7F	0.6	0.85
65	AF	7F	0.13	0.467
76	AF	7F	0.883	0.167
10	IS	CL	0.317	0.383
15	IS	CL	0.117	0.3
16	IS	CL	0.017	0.55
17	IS	CL	0.233	0
26	IS	CL	0.3	0.467
30	IS	CL	0.933	0.684
73	IS	CL	0	0.233
2	IS	SP	0.317	0.317
3	IS	SP	0.33	0.117
6	IS	SP	0	0.767
8	IS	SP	0	0
12	IS	SP	0.35	0.35
14	IS	SP	0.317	0.467
34	IS	SP	0	0
47	IS	SP	0.167	0.32
57	IS	SP	0	0
64	IS	SP	0.517	0.033

## Sheet: NovelRoomSociability_IOR
Novel Room Sociability Test, Proximity to Unfamiliar: IOR Score
Cat ID#	Timepoint	Primary Coder	Secondary Coder	Agreement Within 8%
64	A	0.517	0.417	No
10	A	0.317	0.367	Yes
16	C	0.55	0.533	Yes
18	C	0.583	0.533	Yes
26	C	0.467	0.5	Yes
26	A	0.3	0.267	Yes
6	C	0.767	0.633	No
20	A	0.2	0.15	Yes
20	C	0.1	0.133	Yes
30	C	0.684	0.633	Yes
30	A	0.933	0.917	Yes
29	A	0	0	Yes
21	C	0.083	0.083	Yes
21	A	0	0	Yes
58	C	0	0	Yes
34	C	0	0	Yes
34	A	0	0	Yes
13	A	0.067	0.033	Yes
13	C	0.1	0	No
12	C	0.35	0.25	No
39	A	0.767	0.817	Yes
27	C	0.117	0.083	Yes
27	A	0.217	0.217	Yes
				19/23
			Agreement	0.826087

## Sheet: FosterSurvey
Question: Were they confined to one room or did they have full access to house?
Group	Answer		Response	# Cats
7F	Confined		Confined	10
1F	Confined		Full access	6
1F	Confined		Partial access	10
7F	Confined
1F	Confined
1F	Confined
7F	Confined
1F	Confined
1F	Confined
1F	Confined
1F	Full access
1F	Full access
7F	Full access
7F	Full access
1F	Full access
7F	Full access
7F	Partial access
7F	Partial access
7F	Partial access
7F	Partial access
7F	Partial access
1F	Partial access
1F	Partial access
7F	Partial access
7F	Partial access
1F	Partial access
Question: What type of activities did you engage in with your foster cat?
Actvity with Cat	Frequency Reported
Affection	1
Body Rubs	1
Brushing	2
Chin Rubs	1
Coaxing out of Hiding	1
Cuddling	6
Falling Asleep Together	2
Feeding	1
Hanging Out	1
Offering Novel Items	1
Petting	16
Picking Up	1
Playing	20
Scratching	1
Sitting with Cat	7
Snuggling	7
Talking	5
Watching Cat	2
Question: Roughly how much time did you spend interacting with your foster cat during the program?
Foster	Time Spent Interacting (Min)	Time Spent Interacting (Hr)
1F	840	14
1F	900	15
1F	80	1.33333
1F	480	8
1F	270	4.5
1F	75	1.25
1F	200	3.33333
1F	240	4
1F	720	12
1F	600	10
1F	900	15
1F	150	2.5
AVG	454.583	7.57639
Foster	Time Spent Interacting (Min)	Time Spent Interacting (Hr)
7F	2190	36.5
7F	720	12
7F	2520	42
7F	300	5
7F	840	14
7F	720	12
7F	540	9
7F	840	14
7F	900	15
7F	1200	20
AVG	1077	17.95

## Sheet: ShelterComparision
UCCR Data for Cats with Data A					UCCR Data for Cats with Data B					UCCR Data for Cats with Data C					Feline-ality Data for Cats with Data A					Feline-ality Data for Cats with Data B					Feline-ality Data for Cats with Data C
Shelter	ID	Group	UCCR A		Shelter	ID	Group	UCCR B		Shelter	ID	Group	UCCR C		Shelter	ID	Group	Felineality A		Shelter	ID	Group	Felineality B		Shelter	ID	Group	Felineality C
1	1	1F	1.11506e-06		1	13	1F	1.1159e-05		1	1	1F	3.5664e-06		1	1	1F	Sidekick		1	1	1F	Personal Assistant		1	1	1F	Personal Assistant
1	4	1F	1.3569e-05		1	20	1F	1.0042e-05		1	20	1F	8.8533e-06		1	2	SP	Private Investigator		1	2	SP	Sidekick		1	2	SP	Private Investigator
1	13	1F	6.5602e-06		1	29	1F	5.1629e-06		1	27	1F	9.9328e-06		1	3	SP	Sidekick		1	3	SP	Personal Assistant		1	3	SP	Personal Assistant
1	20	1F	4.0467e-06		1	18	7F	3.29807e-06		1	29	1F	8.4467e-06		1	4	1F	Secret Admirer		1	4	1F	The Executive		1	4	1F	Sidekick
1	27	1F	1.2489e-05		1	24	7F	2.13671e-05		1	56	1F	7.2e-06		1	5	7F	AGG/Fear		1	6	SP	Personal Assistant		1	6	SP	Personal Assistant
1	29	1F	1.8855e-06		1	25	7F	6.29586e-06		1	18	7F	2.21593e-06		1	6	SP	Sidekick		1	8	SP	Sidekick		1	8	SP	Sidekick
1	56	1F	3.8e-06		1	55	7F	1.9e-06		1	24	7F	4.09044e-06		1	7	Control	Personal Assistant		1	9	Control	AGG/Fear		1	10	Control	Sidekick
1	79	1F	2.02e-05		1	9	C	1.42717e-05		1	9	C	4.94195e-06		1	8	SP	Secret admirer		1	10	Control	Leader of the band		1	12	SP	Sidekick
1	18	7F	5.06812e-06		1	10	C	6.29294e-06		1	10	C	6.21413e-06		1	9	Control	AGG/Fear		1	12	SP	Sidekick		1	13	1F	Secret Admirer
1	24	7F	3.82748e-05		1	15	C	5.87197e-06		1	16	C	3e-06		1	10	Control	Sidekick		1	13	1F	Secret Admirer		1	14	SP	Sidekick
1	55	7F	2.5e-06		1	26	C	2.30422e-06		1	26	C	6.35095e-06		1	11	Control	Sidekick		1	14	SP	Sidekick		1	15	Control	Sidekick
1	7	C	3.6e-06		1	28	C	3.6e-06		1	28	C	2e-06		1	12	SP	Leader of the band		1	15	Control	Sidekick		1	16	Control	Leader of the band
1	9	C	1.30397e-05		1	30	C	3.8203e-06		1	30	C	3.63169e-06		1	13	1F	Sidekick		1	16	Control	Sidekick		1	17	Control	Sidekick
1	10	C	1.21799e-05		1	37	C	6.7348e-06		1	2	SP	3.12763e-06		1	14	SP	Sidekick		1	17	Control	Sidekick		1	18	7F	Sidekick
1	11	C	7.8e-06		1	38	C	4.26542e-06		1	3	SP	3.8558e-06		1	15	Control	Secret Admirer		1	18	7F	Leader of the band		1	20	1F	Secret Admirer
1	16	C	3.7e-06		1	2	SP	2.94005e-06		1	6	SP	5.93401e-06		1	16	Control	Leader of the band		1	20	1F	Leader of the band		1	22	SP	AGG/Fear
1	17	C	2.9e-06		1	3	SP	4.75804e-06		1	12	SP	5.99119e-06		1	17	Control	The Executive		1	21	7F	Leader of the band		1	24	7F	AGG/Fear
1	26	C	3.17193e-06		1	6	SP	5.00684e-06		1	14	SP	2.30558e-06		1	18	7F	Personal Assistant		1	22	SP	Sidekick		1	25	7F	Secret Admirer
1	28	C	3.1e-06		1	12	SP	4.88574e-06		2	39	1F	1.5e-06		1	19	SP	Private Investigator		1	24	7F	Private Investigator		1	26	Control	Party Animal
1	30	C	3.27933e-06		1	14	SP	7.19394e-06		2	54	1F	4.2e-06		1	20	1F	Leader of the band		1	26	Control	Sidekick		1	27	1F	Sidekick
1	37	C	4.48983e-06		1	36	SP	1.1959e-05		2	63	1F	2.2e-06		1	21	7F	Sidekick		1	27	1F	Leader of the band		1	28	Control	AGG/Fear
1	38	C	5.15913e-06		1	50	SP	9.5e-06		2	69	1F	1.13e-05		1	22	SP	Sidekick		1	28	Control	AGG/Fear		1	29	1F	Private Investigator
1	2	SP	1.05302e-05		2	39	1F	2.2836e-06		2	70	1F	4.6e-06		1	24	7F	Sidekick		1	29	1F	Personal Assistant		1	30	Control	Personal Assistant
1	3	SP	4.71271e-06		2	69	1F	6.4e-06		2	78	1F	1.27e-05		1	25	7F	Secret Admirer		1	30	Control	Leader of the band		1	38	Control	AGG/Fear
1	6	SP	6.98037e-06		2	70	1F	6.9e-06		2	42	7F	1.0947e-05		1	26	Control	Sidekick		1	36	SP	AGG/Fear		1	55	7F	Sidekick
1	8	SP	4.9e-06		2	78	1F	5.99e-05		2	45	7F	7.1e-06		1	27	1F	Sidekick		1	37	Control	Personal Assistant		1	56	1F	AGG/Fear
1	12	SP	4.43997e-06		2	58	7F	3.3e-06		2	48	7F	3.2e-06		1	28	Control	AGG/Fear		1	38	Control	Private Investigator		2	31	SP	AGG/Fear
1	14	SP	1.24029e-05		2	68	7F	1.29e-05		2	52	7F	3.4e-06		1	29	1F	The Executive		1	50	SP	Sidekick		2	32	Control	Private Investigator
1	22	SP	1.25605e-05		2	73	C	5.9e-06		2	58	7F	2.9e-06		1	30	Control	Leader of the band		1	55	7F	Leader of the band		2	33	Control	AGG/Fear
1	36	SP	1.75474e-05		2	33	C	7.53184e-06		2	61	7F	2.3e-06		1	36	SP	AGG/Fear		1	56	1F	AGG/Fear		2	34	SP	Private Investigator
1	50	SP	8.1e-06		2	46	C	3.2e-06		2	65	7F	6.4e-06		1	37	Control	Sidekick		2	31	SP	AGG/Fear		2	35	Control	AGG/Fear
2	39	1F	1.9e-06		2	53	C	2.9e-06		2	76	7F	1.12e-05		1	38	Control	Private Investigator		2	32	Control	Secret Admirer		2	39	1F	Leader of the band
2	41	1F	1.02e-05		2	31	SP	4e-06		2	73	C	5.9e-06		1	50	SP	Sidekick		2	33	Control	AGG/Fear		2	41	1F	AGG/Fear
2	54	1F	7.2e-06		2	34	SP	3.43739e-06		2	33	C	8.22572e-06		1	56	1F	Private Investigator		2	34	SP	Personal Assistant		2	42	7F	AGG/Fear
2	60	1F	3.7e-06		2	43	SP	1.93913e-06		2	46	C	4.3e-06		2	31	SP	AGG/Fear		2	35	Control	AGG/Fear		2	43	SP	AGG/Fear
2	63	1F	1.9e-06		2	47	SP	3.8e-06		2	34	SP	2.61727e-06		2	32	Control	The Executive		2	39	1F	Sidekick		2	45	7F	Sidekick
2	66	1F	7.9e-06		2	49	SP	6.6e-06		2	43	SP	5.72635e-06		2	33	Control	AGG/Fear		2	41	1F	Sidekick		2	46	Control	AGG/Fear
2	67	1F	2.5e-06		2	57	SP	5.9e-06		2	47	SP	2.6e-06		2	34	SP	Private Investigator		2	42	7F	Leader of the band		2	47	SP	Party Animal
2	69	1F	4.8e-06		2	59	SP	3.4e-06		2	49	SP	8.6e-06		2	35	Control	Private Investigator		2	43	SP	AGG/Fear		2	48	7F	Sidekick
2	70	1F	4.3e-06							2	57	SP	3.7e-06		2	39	1F	Leader of the band		2	45	7F	Leader of the band		2	49	SP	AGG/Fear
2	42	7F	4.9818e-06							2	59	SP	6.5e-06		2	41	1F	Personal Assistant		2	46	Control	Sidekick		2	52	7F	Leader of the band
2	45	7F	7.6e-06							2	64	SP	4.2e-06		2	42	7F	The Executive		2	47	SP	Leader of the band		2	53	Control	Sidekick
2	52	7F	5.2e-06												2	43	SP	AGG/Fear		2	48	7F	Party Animal		2	54	1F	Personal Assistant
2	58	7F	2.1e-06												2	45	7F	Personal Assistant		2	49	SP	Private Investigator		2	57	SP	Secret Admirer
2	61	7F	4.6e-06												2	46	Control	Private Investigator		2	52	7F	Sidekick		2	58	7F	Sidekick
2	65	7F	3e-06												2	47	SP	Private Investigator		2	53	Control	Leader of the band		2	59	SP	AGG/Fear
2	68	7F	4.8e-06												2	48	7F	Private Investigator		2	54	1F	Secret Admirer		2	61	7F	Personal Assistant
2	72	7F	3.5e-06												2	49	SP	Secret Admirer		2	57	SP	Sidekick		2	63	1F	Personal Assistant
2	76	7F	4.8e-06												2	51	Control	Sidekick		2	58	7F	Leader of the Band		2	64	SP	Sidekick
2	77	7F	7.1e-06												2	52	7F	Sidekick		2	61	7F	Sidekick		2	66	1F	Sidekick
2	73	C	6.7e-06												2	53	Control	Sidekick		2	62	SP	Personal Assistant		2	69	1F	Personal Assistant
2	32	C	3.3e-06												2	54	1F	Sidekick		2	63	1F	Sidekick		2	70	1F	Personal Assistant
2	33	C	9.03829e-06												2	57	SP	Secret Admirer		2	65	7F	Leader of the band		2	73	Control	Sidekick
2	35	C	1.7e-06												2	58	7F	Personal Assistant		2	66	1F	Sidekick		2	76	7F	Leader of the band
2	46	C	3.8e-06												2	59	SP	AGG/Fear		2	68	7F	Private Investigator		2	78	1F	Sidekick
2	51	C	4.5e-06												2	60	1F	Secret Admirer		2	69	1F	Personal Assistant
2	53	C	3.8e-06												2	61	7F	Personal Assistant		2	70	1F	Private Investigator
2	31	SP	3.8e-06												2	62	SP	Sidekick		2	73	Control	Sidekick
2	34	SP	2.8826e-06												2	63	1F	Sidekick		2	76	7F	Personal Assistant
2	43	SP	8.26164e-06												2	64	SP	Private Investigator		2	78	1F	Private Investigator
2	47	SP	3e-06												2	65	7F	Sidekick
2	49	SP	6.4e-06												2	66	1F	AGG/Fear
2	57	SP	6.1e-06												2	67	1F	Sidekick
2	59	SP	3.1e-06												2	68	7F	Private Investigator
2	62	SP	5.4e-06												2	69	1F	Leader of the band
2	64	SP	2.6e-06												2	70	1F	Secret Admirer
															2	72	7F	Sidekick
															2	73	Control	Private Investigator
															2	76	7F	Personal Assistant
															2	77	7F	Private Investigator
															2	78	1F	Secret Admirer

[truncated: 1 more sheets: LOSBeforeUCCRA]
